# Supplementary material for: CPF impedes cell cycle re‐entry of quiescent lung cancer cells through transcriptional suppression of FACT and c‐MYC
Source: J Cell Mol Med. 2020 Jan 20;24(3):2229–39. doi: 10.1111/jcmm.14897 (PMC7011132; doi:10.1111/jcmm.14897)
Supplement: Supplementary file 3 [file JCMM-24-2229-s003.xlsx]

## Sheet: Sheet1
Table S1: Chemical profile of CPF; related to Figures 6. The table shows the chemicals idenfited by LC-MS/MS.
No	Retention Time (min)	Adduct ion	m/z observed values	Molecular formula	Compound name	Secondary mass spectrum information	Resource
1	0.62	[M+H]+	175.119	C6H15N4O2	L-Arginine	175.1180; 130.0973; 70.0646	Fructus trichosanthis
2	0.71	[M]+	104.107	C5H14NO	Choline	104.1074; 60.0810	Coptis chinensis
3	0.93	[M-H]-	341.11	C12H22O11	sucrose	341.1118; 179.0575; 119.0346; 89.0243; 71.0131; 59.0138	Fructus trichosanthis
4	0.98	[M-H]-	399.096	C17H20O11	4-​[(1E)​-​2-​Carboxyethenyl]​-​2,​6-​dimethoxyphenyl β-​D-​glucopyranosiduronic acid	399.0973; 195.0520; 129.0196	Fructus trichosanthis
5	1.16	[M-H]-	294.083	C10H17NO9	N-(1-deoxy-D-fructos-1-yl)-L-Aspartic acid	214.9654; 132.0298; 100.9335	Fructus trichosanthis
6	1.22	[M+H]+	268.103	C10H13N5O4	Adenosine	136.0620; 119.0349	Fructus trichosanthis , Pinellia ternata
7	1.28	[M+H]+	276.143	C12H21NO6	(2R, 3R ) -5-ethoxy-2-［( ethoxyacetyl ) amino ]-3-methyl-5-oxopentanoic acid	258.1331;230.1387;212.1285;210.1115;170.1185;164.1068;161.0697	Pinellia ternata
8	1.43	[M-H]-	282.084	C10H13N5O5	Guanosin	/	Fructus trichosanthis , Pinellia ternata
9	1.46	[M+H]+	298.112	C11H15N5O5	/	280.1064;266.0173;252.1079;234.1036;214.0702;170.0830;136.0606	Pinellia ternata
10	1.61	[M-H]-	191.02	C6H8O7	citric acid	191.0196; 129.0208; 111.0077; 87.0090;	Fructus trichosanthis
11	1.9	[M+H]+	120.081	C8H9N	N-benzylidene-methylamine	103.0539;102.0442;91.0534;77.0382;60.9858;51.0225	Pinellia ternata
12	3.11	[M-H]-	343.104	C15H20O9	Vanillylmethanol 4-Glucuronide	343.1037; 181.0516; 163.0416; 119.0523; 81.0353	Coptis chinensis
13	3.31	[M-H]-	359.099	C15H20O10	4-​(β-​D-​glucopyranosyloxy)​-​α,​3-​dihydroxy-​Benzenepropanoic acid	359.1003; 197.0462; 179.0358; 135.0452; 123.0456; 72.9932	Coptis chinensis
14	4.02	[M-H]-	315.109	C14H20O8	3,4-Dihydroxyphenylethyl alcohol glucoside	315.1097; 153.0563; 123.0445; 59.0139	Coptis chinensis
15	5.82	[M+H]+	192.065	C10H9NO3	Noroxyhydrastinine	192.0670; 147.0673; 130.0635; 91.0551	Coptis chinensis
16	5.92	[M-H]-	181.051	C9H10O4	3,​4-​Dihydroxybenzoic acid ethyl ester	163.0401; 107.0485	Coptis chinensis
17	6.03	[M-H]-	315.072	C13H16O9	Gentisic acid 5-O-β-D-glucopyranoside or isomer	315.0715; 152.0115; 108.0224	Coptis chinensis
18	6.67	[M+H]+	314.137	C18H19NO4	​N-​Feruloyltyramine	297.1132; 282.0936; 265.0847; 237.0902; 177.0715	Coptis chinensis
19	6.83	[M-H]-	353.089	C16H18O9	Neochlorogenic acid	/	Coptis chinensis
20	6.95	[M-H]-	443.194	C21H32O10	β-D-Glucopyranosyl-(1→3)-1-deoxy-1-(3-phenylpropyl)-β-D-glucopyranose	443.1949; 119.0352; 89.0244	Fructus trichosanthis
21	7.12	[M]+	342.169	C20H24NO4	magnoflorine	342.1692; 297.1100; 265.0850; 237.0908; 209.0950; 191.0857; 165.0707; 58.0655	Coptis chinensis
22	8.19	[M+H]+	308.091	C10H17N3O6S	Glutathione	280.0958;265.0722;250.0858;204.0803	Pinellia ternata
23	8.24	[M]+	336.086	C19H14NO5	8-​Oxycoptisine	336.0849; 308.0898; 266.0777; 151.0573	Coptis chinensis
24	8.33	[M-H]-	210.078	C10H13NO4	2-​Formyl-​5-​(hydroxymethyl)​-​1H-​pyrrole-​1-​butanoic acid	124.0398; 94.0287	Coptis chinensis
25	8.51	[M-H]-	353.088	C16H18O9	Chlorogenic acid	191.0584; 173.0458; 135.0424	Coptis chinensis
26	8.88	[M-H]-	367.104	C17H20O9	3-O-feruloylquinic acid	367.1079; 193.0503; 134.0366; 117.0361	Coptis chinensis
27	9.01	[M-H]-	353.087	C16H18O9	4-Dicaffeoylquinic Acid	/	Coptis chinensis
28	9.06	[M-H]-	367.103	C17H20O9	Chlorogenic acid methylester	367.1000; 193.0522; 134.0382	Coptis chinensis
29	9.11	[M]+	340.152	C20H21NO4	Tetrahydroberberine	340.1552; 324.1224; 309.0990; 293.1043; 280.1390; 265.1054	Coptis chinensis
30	9.31	[M-H]-	521.204	C26H34O11	Indigoticoside A	521.2091; 359.1511; 344.11267; 313.1181	Coptis chinensis
31	9.95	[M]+	322.106	C19H16NO4	groenlandicine	322.1067; 307.0808; 279.0878; 250.0815	Coptis chinensis
32	10.28	[M]+	470.142	C26H30O8	obaculactone	470.1404; 308.0903; 293.0706	Coptis chinensis
33	10.36	[M]+	322.106	C19H16NO4	berberrubine	322.1056; 307.09824; 279.0876; 250.0841; 222.0890	Coptis chinensis
34	10.53	[M]+	352.117	C20H18NO5	Oxidizedberberine isomer	352.1162； 336.0855； 308.0909； 294.0763； 276.0630	Coptis chinensis
35	10.6	[M]+	324.122	C19H18NO4	2-hydroxyjatrorrhizine	324.1219; 308.0897; 294.0732; 280.0957; 266.0799	Coptis chinensis
36	11.55	[M-H]-	367.104	C17H20O9	4-O-feruloylquinic acid	193.0525; 173.0465; 134.0339; 111.0446; 93.0336	Coptis chinensis
37	12.11	[M]+	354.168	C21H24NO4	dihydropalmatine	354.1731; 338.1384; 323.1147; 307.0835	Coptis chinensis
38	13.32	[M-H]-	521.204	C26H34O11	Lariciresinol 4-​O-​β-​D-​glucopyranoside	/	Coptis chinensis
39	13.33	[M]+	320.091	C19H14NO4	coptisine	320.0879; 292.0945; 247.0616	Coptis chinensis
40	13.53	[M-H]-	367.104	C17H20O9	5-O-feruloylquinic acid	367.0999; 191.0558; 175.0416; 1134.0380; 93.0339	Coptis chinensis
41	14.33	[M]+	336.122	C20H18NO4	epiberberine	336.1208; 320.0903; 292.0970	Coptis chinensis
42	14.9	[M]+	338.138	C20H20NO4	columbamine	338.1366; 322.1064; 279.0888; 277.1081	Coptis chinensis
43	15.6	[M]+	338.137	C20H20NO4	Jateorhizine	338.1370; 322.1069; 307.0834; 294.1111; 280.0979; 265.0756; 251.0949	Coptis chinensis
44	16	[M-H]-	521.205	C26H34O11	Isolariciresinol 9-​O-​β-​D-​glucoside	/	Coptis chinensis
45	16.54	[M-H]-	403.161	C18H28O10	2H-​Pyran-​5-​carboxylic acid, 3-​ethenyl-​2-​(β-​D-​glucopyranosyloxy)​-​3,​4-​dihydro-​4-​(2-​methoxyethyl)​-​, methyl ester	223.0956; 179.1096	Coptis chinensis
46	18.77	[M]+	334.106	C20H16NO4	methyl coptisine	334.1052; 306.1078; 261.0791	Coptis chinensis
47	19.95	[M]+	350.137	C21H20NO4	7-methylberberine	350.1367; 334.1079; 306.1127; 250.0859	Coptis chinensis
48	21.14	[M]+	336.122	C20H18NO4	berberine	336.1214; 320.0905; 292.0961; 278.0813; 275.0935	Coptis chinensis
49	21.81	[M-H]-	609.148	C27H30O16	Rutin	/	Fructus trichosanthis
50	22.38	[M]+	352.153	C21H22NO4	palmatine	352.1537; 336.1221; 308.1270; 292.0954; 278.0796; 250.0851	Coptis chinensis
51	27.38	[M]+	350.137	C21H20NO4	13-methylberberine	350.1359; 335.1139; 320.0882; 292.0927;219.0659	Coptis chinensis
52	27.96	[M]+	366.168	C22H24NO4	7,14-dimethyl berberine	366.1711; 351.1450; 334.1103; 322.1435; 306.1156; 292.0967	Coptis chinensis
53	33.48	[M]+	368.075	C19H14NO7	8,13-dioxocoptisine hydroxide	/	Coptis chinensis
54	33.87	[M]+	368.111	C20H18NO6	5-hydroxyl-8-oxyberberine	368.1111; 335.0771; 320.0547; 292.0574	Coptis chinensis
55	34.26	[M-H]-	242.177	C13H25NO3	N-Boc-D-cyclohexylglycinol	242.1775; 225.1492; 181.1610; 134.8942	Fructus trichosanthis
56	34.42	[M+H]+	274.273	C16H35NO2	Hexa-dihydrosphingosine	88.0740;70.0638;57.0691	Pinellia ternata
57	34.55	[M+H]+	318.299	C18H39NO3	2-amino-1,3,4-Octadecanetriol	/	Pinellia ternata
58	35.19	[M+H]+	228.195	C13H25NO2	2-(Dimethylamino)ethyl 3-cyclohexylpropanoate	193.1580; 175.1458; 95.0853	Fructus trichosanthis
59	35.82	[M+H]+	403.137	C21H22O8	Nobiletin	403.1394; 373.0911; 327.08666; 301.0704; 211.0281; 165.0206	Coptis chinensis
60	35.83	[M+H]+	403.137	C21H22O8	Flavanone 6-​O-​β-​D-​glucopyranoside	403.1394; 388.1147; 373.0911; 327.0866; 211.0281; 165.0206	Fructus trichosanthis
61	36.14	[M]+	352.117	C20H18NO5	oxidizedberberine	352.1165; 337.0945; 322.0720; 308.1290; 294.0776; 279.0532	Coptis chinensis
62	36.23	[M-H]-	270.207	C15H29NO3	Tridecanoyl glycine	/	Pinellia ternata
63	36.71	[M+H]+	373.128	C20H20O7	Isosinensetin	373.1270;358.1023; 343.0795; 297.0743; 183.0282	Fructus trichosanthis
