# Supplementary material for: CPF impedes cell cycle re‐entry of quiescent lung cancer cells through transcriptional suppression of FACT and c‐MYC
Source: J Cell Mol Med. 2020 Jan 20;24(3):2229–39. doi: 10.1111/jcmm.14897 (PMC7011132; doi:10.1111/jcmm.14897)
Supplement: Supplementary file 4 [file JCMM-24-2229-s004.xlsx]

## Sheet: Sheet1
Table S2. RT-qPCR primer sequence
	Forward	Reverse
SPT16	5’-GTGGAAAAGGCCATTGAAGA-3’	5’-GTGATAGCCCCAAAGTGCAT-3’
SSRP1	5’-AAGAAGCGGAAACAGCTCAA-3'	5’-GATGCCAGGATGGTCTGACT-3’
c-MYC	5’-GCTGCCAAGAGGGTCA-3'	5’-CGCACAAGAGTTCCGTAG-3'
36B4	5'-TGTTTCATTGTGGGAGCAGA-3'	5'-CGGATATGAGGCAGCAGTTT-3'
