# Supplementary material for: CPF impedes cell cycle re‐entry of quiescent lung cancer cells through transcriptional suppression of FACT and c‐MYC
Source: J Cell Mol Med. 2020 Jan 20;24(3):2229–39. doi: 10.1111/jcmm.14897 (PMC7011132; doi:10.1111/jcmm.14897)
Supplement: Supplementary file 5 [file JCMM-24-2229-s005.xlsx]

## Sheet: Sheet1
Table S3. ChIP-qPCR primer sequence
	Forward	Reverse
SSRP1-Pol II	5’-ACACAGGCCACAGAGAGGAT-3’	5’-CACATTTTCTAGGCCGGATT-3’
SSRP1-H3K4me3	5’-ATGGAGCCAGGTAGCAACTC-3'	5’-GTTGGGTGTCAGCGGTATTC-3’
SPT16-Pol II	5’-CTCGCCGATAATAAGCGTCT-3'	5’-GGGCATCTTTGAGGTCGATA-3'
SPT16-H3K4me3	5'-GAAAAGGGTGAGGCACAGAA-3'	5'-CGGGTGAGGAAGATCCTGTA-3'
SSRP1/SPT16-Negative Control	5'-GCCAACAGAAGAGCGAAGTAA-3'	5'-GAGCAACATGCTTTTGGACCC-3'
c-MYC-H3K4me3/Pol II	5'-CTCTGGAACAGGCAGACACA-3'	5'-TGGATACCTTCCACCCAGAC-3'
c-MYC-Negative Control	5'-AGGCTGTTGTCGAACTCCTG-3'	5'-GGGTTGAAAAATGGCTGAGA-3'
