# Supplementary material for: CPF impedes cell cycle re‐entry of quiescent lung cancer cells through transcriptional suppression of FACT and c‐MYC
Source: J Cell Mol Med. 2020 Jan 20;24(3):2229–39. doi: 10.1111/jcmm.14897 (PMC7011132; doi:10.1111/jcmm.14897)
Supplement: Supplementary file 6 [file JCMM-24-2229-s006.xlsx]

## Sheet: Sheet1
Table S4. GI values of CPF in lung cancer cells, related to Figure 1.
The concentrations of CPF at which the GI reached 50% (GI50) and 90% (GI90) were calcualted based on the formula shown under Materials and Methods. Data are expressed as mean±SD.
	GI50	GI90
A549	123.80 ±2.49 μg/mL	288.77 ±1.75 μg/mL
H1975	184.06 ±3.60 μg/mL	488.21 ±4.72 μg/mL
